# Supplementary material for: Hybrid passive micromixer using combined traditional microfabrication and 3D printing for gold nanoparticle synthesis
Source: PLoS One. 2026 Feb 18;21(2):e0342823. doi: 10.1371/journal.pone.0342823 (PMC12915908; doi:10.1371/journal.pone.0342823)
Supplement: S2 File — (XLSX) [file pone.0342823.s002.xlsx]

## Sheet: UV-Vis data
Wave	Wave_Length	200 µL/min Normalized_Abs	500 µL/min Normalized_Abs	1000 µL/min Normalized_Abs	2000 µL/min Normalized_Abs	5000 µL/min Normalized_Abs
400.0nm	400	0.83836	0.81627	0.793278	0.727996	0.689505
400.5nm	400.5	0.83836	0.815532	0.792917	0.727187	0.688961
401.0nm	401	0.838653	0.814794	0.792555	0.726378	0.688418
401.5nm	401.5	0.838653	0.814056	0.791832	0.7253	0.687874
402.0nm	402	0.83836	0.813134	0.791471	0.724356	0.686786
402.5nm	402.5	0.83836	0.812396	0.790748	0.723548	0.686243
403.0nm	403	0.838067	0.811289	0.790387	0.722604	0.685155
403.5nm	403.5	0.838067	0.810736	0.790025	0.721391	0.68298
404.0nm	404	0.837775	0.809814	0.789664	0.720447	0.681892
404.5nm	404.5	0.83836	0.80926	0.789302	0.719639	0.681349
405.0nm	405	0.83836	0.808338	0.788941	0.71883	0.680261
405.5nm	405.5	0.838067	0.807416	0.788218	0.717887	0.680805
406.0nm	406	0.837775	0.806862	0.787495	0.716808	0.679173
406.5nm	406.5	0.83836	0.806124	0.787495	0.715865	0.67863
407.0nm	407	0.838067	0.805202	0.787134	0.715056	0.678086
407.5nm	407.5	0.838067	0.804464	0.787134	0.714112	0.677542
408.0nm	408	0.83836	0.803911	0.786773	0.713304	0.676998
408.5nm	408.5	0.838067	0.802804	0.785688	0.71236	0.675911
409.0nm	409	0.83836	0.802251	0.785688	0.711417	0.675367
409.5nm	409.5	0.83836	0.801513	0.785327	0.710608	0.674279
410.0nm	410	0.83836	0.800959	0.784966	0.709799	0.673736
410.5nm	410.5	0.83836	0.800037	0.784243	0.70899	0.673192
411.0nm	411	0.83836	0.79893	0.784243	0.707912	0.671017
411.5nm	411.5	0.83836	0.798377	0.78352	0.707103	0.670473
412.0nm	412	0.83836	0.79727	0.782797	0.70616	0.669929
412.5nm	412.5	0.838653	0.796532	0.782436	0.705082	0.669386
413.0nm	413	0.83836	0.795794	0.781713	0.704273	0.667754
413.5nm	413.5	0.838946	0.795056	0.781713	0.703464	0.666667
414.0nm	414	0.838653	0.794134	0.78099	0.702655	0.666123
414.5nm	414.5	0.838946	0.793581	0.780629	0.701712	0.665035
415.0nm	415	0.838946	0.792658	0.780267	0.701038	0.664492
415.5nm	415.5	0.838653	0.791736	0.780267	0.69996	0.663404
416.0nm	416	0.838653	0.790998	0.779906	0.699016	0.662316
416.5nm	416.5	0.838653	0.790076	0.779183	0.698207	0.662316
417.0nm	417	0.838653	0.789522	0.77846	0.697264	0.661229
417.5nm	417.5	0.838653	0.788784	0.77846	0.69632	0.660141
418.0nm	418	0.83836	0.787678	0.777738	0.695512	0.659598
418.5nm	418.5	0.838653	0.787124	0.777376	0.694838	0.659054
419.0nm	419	0.838653	0.786017	0.776653	0.694164	0.65851
419.5nm	419.5	0.838653	0.785279	0.776292	0.693085	0.657423
420.0nm	420	0.83836	0.784542	0.775569	0.692277	0.656879
420.5nm	420.5	0.838067	0.783619	0.775208	0.691333	0.656335
421.0nm	421	0.838653	0.782881	0.774846	0.690659	0.655791
421.5nm	421.5	0.83836	0.782144	0.774485	0.689985	0.655247
422.0nm	422	0.838653	0.781406	0.774124	0.689176	0.65416
422.5nm	422.5	0.838653	0.780483	0.773401	0.688098	0.653616
423.0nm	423	0.83836	0.779745	0.772678	0.687289	0.653072
423.5nm	423.5	0.838653	0.779192	0.772317	0.686885	0.652529
424.0nm	424	0.838653	0.778454	0.771955	0.685807	0.651985
424.5nm	424.5	0.838653	0.777532	0.771594	0.684998	0.651441
425.0nm	425	0.83836	0.776609	0.771232	0.684324	0.651441
425.5nm	425.5	0.83836	0.775872	0.77051	0.683515	0.650353
426.0nm	426	0.83836	0.775134	0.769787	0.682707	0.650353
426.5nm	426.5	0.83836	0.77458	0.769787	0.681898	0.64981
427.0nm	427	0.838653	0.773842	0.769064	0.681224	0.649266
427.5nm	427.5	0.838653	0.773105	0.768703	0.68055	0.648178
428.0nm	428	0.83836	0.772182	0.768341	0.679741	0.648178
428.5nm	428.5	0.838067	0.771444	0.76798	0.678932	0.647635
429.0nm	429	0.838067	0.770891	0.767618	0.678259	0.647091
429.5nm	429.5	0.83836	0.770153	0.766896	0.67745	0.646003
430.0nm	430	0.838653	0.769415	0.766896	0.677045	0.646003
430.5nm	430.5	0.83836	0.768677	0.766173	0.676237	0.645459
431.0nm	431	0.837775	0.767755	0.765811	0.675293	0.644916
431.5nm	431.5	0.838067	0.767017	0.764727	0.674754	0.644372
432.0nm	432	0.83836	0.766464	0.764366	0.674215	0.643828
432.5nm	432.5	0.838067	0.76591	0.764004	0.673541	0.642741
433.0nm	433	0.838067	0.764988	0.763643	0.672867	0.642197
433.5nm	433.5	0.837775	0.764435	0.763643	0.672058	0.641653
434.0nm	434	0.837482	0.763881	0.76292	0.671384	0.641653
434.5nm	434.5	0.837775	0.763143	0.762197	0.67098	0.641109
435.0nm	435	0.837482	0.762405	0.762197	0.670306	0.641109
435.5nm	435.5	0.837482	0.761852	0.761836	0.669632	0.640566
436.0nm	436	0.837189	0.761114	0.761475	0.669093	0.640022
436.5nm	436.5	0.837482	0.760561	0.760752	0.668419	0.639478
437.0nm	437	0.837189	0.759823	0.76039	0.667745	0.639478
437.5nm	437.5	0.837482	0.75927	0.760029	0.667206	0.638934
438.0nm	438	0.836896	0.758347	0.759306	0.666667	0.638934
438.5nm	438.5	0.836896	0.757794	0.758583	0.665993	0.63839
439.0nm	439	0.836603	0.757056	0.758222	0.665454	0.63839
439.5nm	439.5	0.836603	0.756318	0.75786	0.664914	0.637847
440.0nm	440	0.836896	0.755949	0.757138	0.66451	0.637847
440.5nm	440.5	0.836603	0.755027	0.756776	0.663836	0.637303
441.0nm	441	0.83631	0.754289	0.756415	0.663162	0.636759
441.5nm	441.5	0.836603	0.753735	0.756053	0.662623	0.636759
442.0nm	442	0.836018	0.753182	0.755331	0.662084	0.636759
442.5nm	442.5	0.835139	0.75226	0.754969	0.66141	0.636759
443.0nm	443	0.835432	0.751891	0.754608	0.661006	0.636759
443.5nm	443.5	0.835432	0.751522	0.754246	0.660601	0.635672
444.0nm	444	0.835139	0.750784	0.753524	0.660062	0.636215
444.5nm	444.5	0.835139	0.750046	0.753162	0.659658	0.636215
445.0nm	445	0.834846	0.749493	0.752801	0.659118	0.635672
445.5nm	445.5	0.834553	0.748939	0.752439	0.658445	0.635672
446.0nm	446	0.834261	0.748201	0.751717	0.65804	0.635672
446.5nm	446.5	0.833968	0.747648	0.751355	0.657636	0.635672
447.0nm	447	0.833675	0.74691	0.750632	0.657231	0.635672
447.5nm	447.5	0.833968	0.746541	0.750271	0.656962	0.635128
448.0nm	448	0.833382	0.745619	0.74991	0.656557	0.634584
448.5nm	448.5	0.833089	0.745065	0.749187	0.656018	0.63404
449.0nm	449	0.832796	0.744328	0.748464	0.655479	0.635128
449.5nm	449.5	0.832504	0.743959	0.748464	0.65521	0.635128
450.0nm	450	0.832211	0.743221	0.748464	0.655075	0.635128
450.5nm	450.5	0.831918	0.742667	0.748103	0.65467	0.635128
451.0nm	451	0.831625	0.742114	0.74738	0.654266	0.635128
451.5nm	451.5	0.831332	0.741561	0.747018	0.653727	0.635128
452.0nm	452	0.83104	0.741192	0.746657	0.653457	0.635128
452.5nm	452.5	0.830747	0.740454	0.746296	0.653188	0.635128
453.0nm	453	0.830161	0.739716	0.745573	0.652783	0.635128
453.5nm	453.5	0.829868	0.739347	0.74485	0.652514	0.635128
454.0nm	454	0.829575	0.738609	0.744127	0.652109	0.635672
454.5nm	454.5	0.829283	0.73824	0.743766	0.65184	0.635672
455.0nm	455	0.82899	0.737871	0.743404	0.65157	0.636215
455.5nm	455.5	0.828697	0.737318	0.743043	0.651166	0.636215
456.0nm	456	0.828111	0.73658	0.74232	0.650762	0.636215
456.5nm	456.5	0.827818	0.736027	0.741959	0.650762	0.636759
457.0nm	457	0.827233	0.735658	0.741597	0.650357	0.636759
457.5nm	457.5	0.82694	0.735104	0.740875	0.650222	0.636759
458.0nm	458	0.826354	0.734182	0.740513	0.649818	0.636759
458.5nm	458.5	0.825769	0.733813	0.740152	0.649818	0.636759
459.0nm	459	0.825476	0.733075	0.739429	0.649548	0.636759
459.5nm	459.5	0.825183	0.732706	0.738706	0.649414	0.637303
460.0nm	460	0.824597	0.732153	0.738345	0.649279	0.637847
460.5nm	460.5	0.824597	0.731599	0.737983	0.649144	0.63839
461.0nm	461	0.824305	0.73123	0.737983	0.649009	0.63839
461.5nm	461.5	0.824012	0.730677	0.737622	0.648875	0.63839
462.0nm	462	0.823426	0.730308	0.735815	0.648875	0.639478
462.5nm	462.5	0.82284	0.729755	0.735454	0.648875	0.640022
463.0nm	463	0.821669	0.728832	0.735815	0.648335	0.640566
463.5nm	463.5	0.821083	0.728463	0.735092	0.648201	0.641109
464.0nm	464	0.821083	0.728279	0.734731	0.64847	0.641109
464.5nm	464.5	0.820498	0.727541	0.734369	0.648335	0.641653
465.0nm	465	0.820205	0.727357	0.734008	0.64847	0.642741
465.5nm	465.5	0.819912	0.726988	0.733647	0.648605	0.642741
466.0nm	466	0.819327	0.726619	0.733285	0.648605	0.643828
466.5nm	466.5	0.818741	0.72625	0.733285	0.648605	0.644372
467.0nm	467	0.818155	0.725881	0.732924	0.64874	0.645459
467.5nm	467.5	0.817862	0.725512	0.732562	0.64874	0.646003
468.0nm	468	0.81757	0.724958	0.732201	0.649009	0.647091
468.5nm	468.5	0.817277	0.724958	0.732201	0.649279	0.648178
469.0nm	469	0.816398	0.724774	0.731117	0.649548	0.648722
469.5nm	469.5	0.816398	0.724405	0.731117	0.649818	0.649266
470.0nm	470	0.815813	0.724036	0.731117	0.650088	0.650897
470.5nm	470.5	0.815227	0.723852	0.730755	0.650492	0.651985
471.0nm	471	0.815227	0.723667	0.730755	0.650762	0.652529
471.5nm	471.5	0.814348	0.723114	0.730394	0.651166	0.65416
472.0nm	472	0.814056	0.723114	0.730394	0.65157	0.655247
472.5nm	472.5	0.813763	0.723114	0.730394	0.651975	0.656879
473.0nm	473	0.813177	0.722745	0.730033	0.652379	0.657966
473.5nm	473.5	0.812884	0.722745	0.730033	0.653053	0.659054
474.0nm	474	0.812592	0.722745	0.72931	0.653592	0.660685
474.5nm	474.5	0.812006	0.722376	0.730033	0.653996	0.661229
475.0nm	475	0.812006	0.722376	0.730033	0.65467	0.662316
475.5nm	475.5	0.81142	0.72256	0.729671	0.655479	0.663948
476.0nm	476	0.81142	0.72256	0.730033	0.656288	0.665579
476.5nm	476.5	0.811127	0.72256	0.729671	0.657097	0.66721
477.0nm	477	0.810835	0.72256	0.730394	0.657905	0.668298
477.5nm	477.5	0.810835	0.722745	0.730394	0.658579	0.670473
478.0nm	478	0.810542	0.722929	0.730394	0.659523	0.671561
478.5nm	478.5	0.810249	0.722929	0.730755	0.660736	0.673736
479.0nm	479	0.810249	0.723483	0.730755	0.661679	0.675911
479.5nm	479.5	0.809663	0.723667	0.730755	0.662623	0.677542
480.0nm	480	0.809663	0.724036	0.731117	0.663836	0.679173
480.5nm	480.5	0.809956	0.724221	0.731117	0.665184	0.681349
481.0nm	481	0.809663	0.72459	0.731478	0.666397	0.683524
481.5nm	481.5	0.80937	0.724958	0.732562	0.667745	0.685155
482.0nm	482	0.809663	0.725512	0.732562	0.668958	0.68733
482.5nm	482.5	0.809663	0.72625	0.732924	0.670441	0.689505
483.0nm	483	0.809663	0.726619	0.733647	0.672058	0.692224
483.5nm	483.5	0.809663	0.727357	0.734369	0.673406	0.694399
484.0nm	484	0.809956	0.728094	0.734731	0.675158	0.697118
484.5nm	484.5	0.810249	0.729017	0.735454	0.676776	0.698749
485.0nm	485	0.810542	0.72957	0.736538	0.678528	0.700924
485.5nm	485.5	0.810835	0.730677	0.737261	0.68055	0.704187
486.0nm	486	0.810835	0.731599	0.737622	0.682302	0.706906
486.5nm	486.5	0.81142	0.732522	0.738706	0.684189	0.709081
487.0nm	487	0.811713	0.733444	0.740152	0.686211	0.712344
487.5nm	487.5	0.812006	0.734551	0.740875	0.688368	0.715063
488.0nm	488	0.812592	0.735658	0.741959	0.69039	0.718325
488.5nm	488.5	0.813177	0.736949	0.743404	0.692816	0.721044
489.0nm	489	0.81347	0.738425	0.744489	0.695242	0.72485
489.5nm	489.5	0.814641	0.739716	0.745573	0.697668	0.727569
490.0nm	490	0.81552	0.741192	0.746657	0.700094	0.730288
490.5nm	490.5	0.815813	0.742483	0.748103	0.702521	0.733551
491.0nm	491	0.816691	0.744143	0.74991	0.705216	0.736813
491.5nm	491.5	0.817862	0.745803	0.751355	0.708047	0.74062
492.0nm	492	0.818741	0.747464	0.752801	0.710877	0.743883
492.5nm	492.5	0.820205	0.749677	0.754246	0.713978	0.747689
493.0nm	493	0.821083	0.751337	0.756415	0.716943	0.751495
493.5nm	493.5	0.822255	0.753367	0.758222	0.720178	0.755302
494.0nm	494	0.823426	0.755396	0.760029	0.723278	0.759108
494.5nm	494.5	0.824597	0.757609	0.761836	0.726648	0.762371
495.0nm	495	0.826061	0.759823	0.763643	0.729883	0.766177
495.5nm	495.5	0.827233	0.762037	0.76545	0.733252	0.770527
496.0nm	496	0.82899	0.764435	0.76798	0.736757	0.774334
496.5nm	496.5	0.830454	0.766833	0.770148	0.740396	0.77814
497.0nm	497	0.832211	0.769415	0.772678	0.744036	0.78249
497.5nm	497.5	0.833968	0.771998	0.775208	0.747944	0.786297
498.0nm	498	0.835432	0.774396	0.777738	0.751449	0.790647
498.5nm	498.5	0.837189	0.777163	0.779906	0.755493	0.794997
499.0nm	499	0.839239	0.780114	0.782436	0.759671	0.799891
499.5nm	499.5	0.840996	0.782697	0.785327	0.76331	0.804241
500.0nm	500	0.843045	0.785648	0.787857	0.767624	0.809135
500.5nm	500.5	0.844802	0.7886	0.790748	0.771937	0.813486
501.0nm	501	0.847145	0.79192	0.793278	0.77625	0.81838
501.5nm	501.5	0.848902	0.794687	0.795808	0.780429	0.82273
502.0nm	502	0.851245	0.798008	0.798699	0.784607	0.82708
502.5nm	502.5	0.853587	0.800959	0.80159	0.78919	0.831974
503.0nm	503	0.85593	0.804464	0.804843	0.793368	0.836868
503.5nm	503.5	0.85798	0.8076	0.807734	0.797951	0.841218
504.0nm	504	0.860322	0.81092	0.811348	0.802669	0.846112
504.5nm	504.5	0.862665	0.814241	0.814239	0.806982	0.851006
505.0nm	505	0.865007	0.817561	0.817492	0.8117	0.8559
505.5nm	505.5	0.86735	0.821066	0.820744	0.816417	0.860794
506.0nm	506	0.869985	0.824387	0.823636	0.821	0.865144
506.5nm	506.5	0.872328	0.827892	0.826527	0.825718	0.870038
507.0nm	507	0.874963	0.831581	0.82978	0.830435	0.874932
507.5nm	507.5	0.877599	0.834901	0.833032	0.835153	0.879826
508.0nm	508	0.880234	0.838406	0.836285	0.84014	0.884176
508.5nm	508.5	0.881991	0.841911	0.839537	0.844453	0.88907
509.0nm	509	0.884919	0.845416	0.84279	0.849036	0.89342
509.5nm	509.5	0.887262	0.848921	0.846043	0.853619	0.898314
510.0nm	510	0.889312	0.852241	0.849295	0.858202	0.902121
510.5nm	510.5	0.891654	0.855931	0.852548	0.862785	0.907015
511.0nm	511	0.89429	0.859251	0.855801	0.867233	0.911365
511.5nm	511.5	0.89634	0.862571	0.859053	0.871816	0.915715
512.0nm	512	0.898975	0.866076	0.862667	0.876129	0.920065
512.5nm	512.5	0.901318	0.869397	0.86592	0.880712	0.924415
513.0nm	513	0.90366	0.872902	0.868811	0.88516	0.928222
513.5nm	513.5	0.906003	0.876222	0.872064	0.889473	0.932572
514.0nm	514	0.908638	0.879543	0.875678	0.893921	0.936378
514.5nm	514.5	0.910981	0.882863	0.878569	0.898234	0.940729
515.0nm	515	0.913324	0.886552	0.882183	0.902413	0.944535
515.5nm	515.5	0.915666	0.889688	0.885074	0.906861	0.948341
516.0nm	516	0.918302	0.893193	0.887965	0.91077	0.952148
516.5nm	516.5	0.920351	0.896329	0.891579	0.914948	0.955954
517.0nm	517	0.922694	0.899465	0.894471	0.919127	0.959217
517.5nm	517.5	0.924744	0.90297	0.897723	0.922901	0.96248
518.0nm	518	0.927379	0.906106	0.900976	0.92681	0.965742
518.5nm	518.5	0.929429	0.909057	0.903867	0.930584	0.969005
519.0nm	519	0.931479	0.912378	0.906758	0.934223	0.971724
519.5nm	519.5	0.933529	0.915329	0.910372	0.937862	0.974443
520.0nm	520	0.935871	0.918281	0.913263	0.941232	0.976618
520.5nm	520.5	0.937628	0.921232	0.916155	0.944871	0.978793
521.0nm	521	0.939971	0.924184	0.919046	0.948241	0.981512
521.5nm	521.5	0.941728	0.927135	0.921937	0.951476	0.983687
522.0nm	522	0.943777	0.929902	0.924467	0.954576	0.986406
522.5nm	522.5	0.945534	0.932669	0.926997	0.957811	0.988037
523.0nm	523	0.947291	0.935252	0.930249	0.960642	0.989668
523.5nm	523.5	0.949341	0.938019	0.932418	0.963472	0.9913
524.0nm	524	0.951391	0.940417	0.935309	0.966303	0.992931
524.5nm	524.5	0.953148	0.942999	0.937477	0.968864	0.994018
525.0nm	525	0.954612	0.945582	0.940007	0.971425	0.99565
525.5nm	525.5	0.956369	0.948165	0.942898	0.973986	0.996194
526.0nm	526	0.957833	0.950194	0.945428	0.976008	0.997281
526.5nm	526.5	0.95959	0.952776	0.947958	0.978299	0.997825
527.0nm	527	0.961347	0.95499	0.950126	0.98059	0.998912
527.5nm	527.5	0.962811	0.957388	0.952656	0.982612	0.998912
528.0nm	528	0.964568	0.959602	0.954825	0.984499	0.999456
528.5nm	528.5	0.966032	0.961815	0.956993	0.986386	1
529.0nm	529	0.967789	0.963844	0.959162	0.988139	0.999456
529.5nm	529.5	0.96896	0.965689	0.96133	0.989621	0.998912
530.0nm	530	0.970132	0.967718	0.963137	0.990834	0.998369
530.5nm	530.5	0.971889	0.969747	0.965305	0.992452	0.997825
531.0nm	531	0.97306	0.971592	0.967112	0.993665	0.997281
531.5nm	531.5	0.974231	0.973437	0.969281	0.994608	0.996194
532.0nm	532	0.975403	0.975097	0.971449	0.995687	0.995106
532.5nm	532.5	0.976867	0.976757	0.972895	0.996765	0.993475
533.0nm	533	0.978038	0.978417	0.974702	0.997439	0.992387
533.5nm	533.5	0.979502	0.980077	0.976509	0.998113	0.990756
534.0nm	534	0.980381	0.981369	0.977593	0.998652	0.989125
534.5nm	534.5	0.981259	0.98266	0.9794	0.999056	0.986949
535.0nm	535	0.98243	0.983951	0.980123	0.999596	0.985318
535.5nm	535.5	0.983602	0.985243	0.981568	0.99973	0.982599
536.0nm	536	0.98448	0.986165	0.983014	0.99973	0.97988
536.5nm	536.5	0.985359	0.987272	0.983737	1	0.977162
537.0nm	537	0.986237	0.988563	0.985183	0.99973	0.974986
537.5nm	537.5	0.987116	0.98967	0.986628	0.999326	0.972268
538.0nm	538	0.987701	0.990408	0.988074	0.999191	0.969549
538.5nm	538.5	0.988873	0.991514	0.989158	0.998922	0.966286
539.0nm	539	0.988873	0.992437	0.989881	0.998383	0.963567
539.5nm	539.5	0.990044	0.993359	0.990604	0.997978	0.960848
540.0nm	540	0.99063	0.994097	0.992049	0.997035	0.956498
540.5nm	540.5	0.991508	0.995019	0.992411	0.996495	0.953235
541.0nm	541	0.992094	0.995573	0.993856	0.995552	0.949973
541.5nm	541.5	0.992679	0.996311	0.994579	0.994608	0.94671
542.0nm	542	0.993265	0.996864	0.995302	0.99353	0.942904
542.5nm	542.5	0.993851	0.997602	0.996025	0.992587	0.938554
543.0nm	543	0.994436	0.998155	0.996747	0.991508	0.934747
543.5nm	543.5	0.995022	0.99834	0.997109	0.990026	0.930941
544.0nm	544	0.995608	0.998709	0.997832	0.988678	0.926047
544.5nm	544.5	0.9959	0.999262	0.998554	0.987195	0.922784
545.0nm	545	0.996193	0.999447	0.998916	0.985712	0.918434
545.5nm	545.5	0.997072	0.999631	0.998193	0.98423	0.914084
546.0nm	546	0.997072	0.999816	0.999277	0.982747	0.90919
546.5nm	546.5	0.997072	0.999816	0.999277	0.98113	0.90484
547.0nm	547	0.997657	1	0.999277	0.979377	0.900489
547.5nm	547.5	0.997657	1	0.999639	0.977221	0.896139
548.0nm	548	0.998243	1	0.999639	0.975468	0.891245
548.5nm	548.5	0.998536	1	1	0.973581	0.886895
549.0nm	549	0.998536	0.999816	1	0.971694	0.881457
549.5nm	549.5	0.999122	0.999816	1	0.969807	0.876563
550.0nm	550	0.999122	0.999631	0.999639	0.967651	0.871126
550.5nm	550.5	0.999122	0.999262	1	0.965359	0.866232
551.0nm	551	0.999414	0.999262	0.999639	0.963337	0.861338
551.5nm	551.5	0.999414	0.999078	0.999639	0.961046	0.8559
552.0nm	552	0.999707	0.998709	0.999639	0.958485	0.85155
552.5nm	552.5	1	0.998524	0.999277	0.956194	0.846656
553.0nm	553	0.999707	0.997971	0.999277	0.953498	0.840674
553.5nm	553.5	0.999707	0.997602	0.998916	0.951072	0.83578
554.0nm	554	1	0.997233	0.998193	0.94878	0.830886
554.5nm	554.5	0.999414	0.996495	0.99747	0.94595	0.825449
555.0nm	555	0.999414	0.996126	0.997109	0.943928	0.820555
555.5nm	555.5	0.999414	0.995573	0.996747	0.941097	0.815117
556.0nm	556	0.999122	0.994835	0.996386	0.938132	0.810223
556.5nm	556.5	0.998829	0.994097	0.995663	0.935571	0.804785
557.0nm	557	0.998829	0.993544	0.99494	0.93301	0.799891
557.5nm	557.5	0.999122	0.99299	0.994218	0.930179	0.794997
558.0nm	558	0.998536	0.992437	0.993856	0.927618	0.78956
558.5nm	558.5	0.998536	0.991883	0.993133	0.924788	0.784122
559.0nm	559	0.998243	0.990961	0.992411	0.921822	0.779228
559.5nm	559.5	0.998243	0.990223	0.991688	0.919261	0.774334
560.0nm	560	0.99795	0.98967	0.990604	0.916431	0.768896
560.5nm	560.5	0.99795	0.988563	0.989881	0.913465	0.764002
561.0nm	561	0.997365	0.987641	0.988797	0.9105	0.759108
561.5nm	561.5	0.997072	0.987087	0.988074	0.907804	0.754214
562.0nm	562	0.997072	0.986165	0.98699	0.904974	0.748777
562.5nm	562.5	0.996486	0.985058	0.986628	0.902143	0.743339
563.0nm	563	0.996486	0.984505	0.985905	0.899178	0.739532
563.5nm	563.5	0.996193	0.983213	0.98446	0.896212	0.733551
564.0nm	564	0.996193	0.982476	0.983375	0.893382	0.729201
564.5nm	564.5	0.995315	0.981553	0.982291	0.890551	0.723763
565.0nm	565	0.994729	0.980446	0.981568	0.887586	0.719413
565.5nm	565.5	0.994436	0.97934	0.980123	0.884755	0.713975
566.0nm	566	0.994143	0.978417	0.9794	0.881655	0.709625
566.5nm	566.5	0.993851	0.97731	0.978316	0.878959	0.704731
567.0nm	567	0.993265	0.976573	0.977593	0.875994	0.700381
567.5nm	567.5	0.992972	0.975466	0.976147	0.873163	0.695487
568.0nm	568	0.992387	0.974359	0.975063	0.870198	0.691136
568.5nm	568.5	0.991508	0.973252	0.973979	0.867368	0.686243
569.0nm	569	0.991508	0.971961	0.973256	0.864267	0.681349
569.5nm	569.5	0.990922	0.970854	0.971811	0.861437	0.676998
570.0nm	570	0.990337	0.969747	0.970726	0.858471	0.672104
570.5nm	570.5	0.989458	0.96864	0.969281	0.855776	0.66721
571.0nm	571	0.989165	0.967165	0.967835	0.852676	0.663404
571.5nm	571.5	0.987994	0.966242	0.967112	0.84971	0.659054
572.0nm	572	0.987994	0.965136	0.965667	0.847014	0.654704
572.5nm	572.5	0.987116	0.963844	0.964221	0.843779	0.650353
573.0nm	573	0.986823	0.962738	0.963137	0.841084	0.646003
573.5nm	573.5	0.986237	0.961262	0.961691	0.838253	0.641653
574.0nm	574	0.985359	0.95997	0.960607	0.835288	0.637847
574.5nm	574.5	0.985066	0.959233	0.959162	0.832592	0.633496
575.0nm	575	0.98448	0.957757	0.958439	0.829761	0.629146
575.5nm	575.5	0.983602	0.956281	0.956632	0.826796	0.624796
576.0nm	576	0.983016	0.955174	0.955186	0.823831	0.62099
576.5nm	576.5	0.982138	0.954068	0.953741	0.820865	0.617183
577.0nm	577	0.981552	0.952592	0.952656	0.818439	0.613377
577.5nm	577.5	0.980966	0.951854	0.950849	0.815743	0.610114
578.0nm	578	0.980381	0.950194	0.949404	0.813048	0.606308
578.5nm	578.5	0.979795	0.948718	0.948319	0.810217	0.602501
579.0nm	579	0.979209	0.947611	0.946874	0.807521	0.598695
579.5nm	579.5	0.978331	0.946504	0.945067	0.804691	0.594889
580.0nm	580	0.977452	0.945029	0.943983	0.80213	0.59217
580.5nm	580.5	0.976574	0.943737	0.942537	0.799164	0.587819
581.0nm	581	0.975988	0.942631	0.941091	0.796738	0.585101
581.5nm	581.5	0.975403	0.941155	0.939646	0.794042	0.581294
582.0nm	582	0.974231	0.939679	0.9382	0.791481	0.578032
582.5nm	582.5	0.973939	0.938757	0.936755	0.78892	0.574225
583.0nm	583	0.972767	0.937281	0.935309	0.786359	0.570962
583.5nm	583.5	0.972182	0.93599	0.933863	0.783664	0.568244
584.0nm	584	0.971303	0.934883	0.932418	0.781372	0.564437
584.5nm	584.5	0.970425	0.933407	0.930972	0.778676	0.561175
585.0nm	585	0.969546	0.931931	0.929888	0.77625	0.558456
585.5nm	585.5	0.96896	0.930825	0.928442	0.773689	0.555193
586.0nm	586	0.968082	0.929718	0.926997	0.771398	0.552474
586.5nm	586.5	0.967204	0.927873	0.925551	0.768837	0.549755
587.0nm	587	0.966618	0.927135	0.924106	0.766815	0.547036
587.5nm	587.5	0.965739	0.925844	0.92266	0.764254	0.543774
588.0nm	588	0.965154	0.924553	0.921576	0.762097	0.540511
588.5nm	588.5	0.964568	0.923261	0.919769	0.759536	0.537792
589.0nm	589	0.963397	0.92197	0.918684	0.757514	0.535617
589.5nm	589.5	0.962518	0.920679	0.916877	0.755088	0.532898
590.0nm	590	0.96164	0.919203	0.915793	0.752932	0.530179
590.5nm	590.5	0.961347	0.918096	0.913986	0.75064	0.528004
591.0nm	591	0.960761	0.916805	0.912541	0.748349	0.525285
591.5nm	591.5	0.959883	0.915698	0.911818	0.746327	0.52311
592.0nm	592	0.959297	0.914591	0.910734	0.74417	0.520392
592.5nm	592.5	0.958419	0.9133	0.908927	0.741744	0.518216
593.0nm	593	0.957247	0.912009	0.907481	0.739722	0.515498
593.5nm	593.5	0.956662	0.910718	0.906035	0.7377	0.512779
594.0nm	594	0.955783	0.909426	0.904951	0.735409	0.510604
594.5nm	594.5	0.954905	0.908319	0.903506	0.733387	0.507885
595.0nm	595	0.953441	0.906475	0.901699	0.730422	0.504078
595.5nm	595.5	0.952269	0.905184	0.900253	0.7284	0.501903
596.0nm	596	0.951684	0.903892	0.899169	0.726648	0.500272
596.5nm	596.5	0.951098	0.902785	0.897362	0.724491	0.498097
597.0nm	597	0.950512	0.901863	0.896278	0.722739	0.495922
597.5nm	597.5	0.949634	0.900572	0.894471	0.720582	0.493747
598.0nm	598	0.948755	0.899465	0.893386	0.718695	0.491572
598.5nm	598.5	0.947877	0.898174	0.891941	0.716808	0.489396
599.0nm	599	0.946999	0.896882	0.890857	0.714786	0.487221
599.5nm	599.5	0.946413	0.895591	0.88905	0.713034	0.486134
600.0nm	600	0.945534	0.894484	0.887604	0.711012	0.484502
600.5nm	600.5	0.944656	0.893193	0.88652	0.70926	0.482327
601.0nm	601	0.943777	0.892086	0.884713	0.707238	0.480152
601.5nm	601.5	0.942899	0.890795	0.883628	0.705486	0.478521
602.0nm	602	0.94202	0.889688	0.881821	0.703734	0.476346
602.5nm	602.5	0.941142	0.888581	0.880737	0.701981	0.475258
603.0nm	603	0.940556	0.887659	0.879292	0.700364	0.473627
603.5nm	603.5	0.939678	0.886368	0.877846	0.698612	0.472539
604.0nm	604	0.938799	0.885077	0.8764	0.696725	0.469821
604.5nm	604.5	0.937921	0.884154	0.875316	0.695242	0.468733
605.0nm	605	0.937335	0.882863	0.873871	0.69349	0.467102
605.5nm	605.5	0.936164	0.881756	0.872786	0.691872	0.46547
606.0nm	606	0.935578	0.880649	0.871341	0.690255	0.463839
606.5nm	606.5	0.934993	0.879727	0.869895	0.688637	0.462751
607.0nm	607	0.933821	0.878436	0.868811	0.68702	0.46112
607.5nm	607.5	0.933236	0.877329	0.867365	0.685537	0.460033
608.0nm	608	0.932064	0.876407	0.86592	0.68392	0.458401
608.5nm	608.5	0.931186	0.875115	0.864836	0.682302	0.457314
609.0nm	609	0.9306	0.874193	0.86339	0.680954	0.456226
609.5nm	609.5	0.930015	0.873271	0.862667	0.679337	0.455139
610.0nm	610	0.929136	0.872164	0.86086	0.678124	0.453507
610.5nm	610.5	0.928258	0.870873	0.859415	0.676371	0.451876
611.0nm	611	0.927672	0.870135	0.85833	0.675024	0.451332
611.5nm	611.5	0.926794	0.868843	0.857246	0.673541	0.449701
612.0nm	612	0.926208	0.867921	0.855801	0.672193	0.448613
612.5nm	612.5	0.925329	0.866999	0.854355	0.670845	0.446982
613.0nm	613	0.924744	0.865707	0.853632	0.669362	0.446438
613.5nm	613.5	0.923572	0.864601	0.852186	0.668015	0.445351
614.0nm	614	0.922987	0.863678	0.851102	0.666801	0.444263
614.5nm	614.5	0.922108	0.862756	0.849657	0.665588	0.442632
615.0nm	615	0.921523	0.862018	0.848572	0.664106	0.442088
615.5nm	615.5	0.920644	0.860727	0.847127	0.662758	0.441001
616.0nm	616	0.920059	0.859804	0.846043	0.661545	0.440457
616.5nm	616.5	0.91918	0.859067	0.844597	0.660062	0.438825
617.0nm	617	0.918594	0.85796	0.843513	0.658849	0.437738
617.5nm	617.5	0.917716	0.857037	0.842067	0.657636	0.43665
618.0nm	618	0.91713	0.856115	0.840622	0.656557	0.436107
618.5nm	618.5	0.916545	0.855193	0.839899	0.65521	0.435019
619.0nm	619	0.915666	0.854086	0.838453	0.653996	0.434475
619.5nm	619.5	0.914788	0.853348	0.837008	0.652783	0.433388
620.0nm	620	0.913909	0.852241	0.836285	0.651436	0.433388
620.5nm	620.5	0.913324	0.851134	0.835201	0.650222	0.4323
621.0nm	621	0.912738	0.850397	0.834116	0.649144	0.431756
621.5nm	621.5	0.911567	0.849659	0.832671	0.647931	0.430669
622.0nm	622	0.910981	0.848736	0.831587	0.646718	0.430125
622.5nm	622.5	0.910395	0.847814	0.830864	0.645505	0.428494
623.0nm	623	0.90981	0.846892	0.829418	0.644426	0.428494
623.5nm	623.5	0.908931	0.845969	0.828334	0.643348	0.427406
624.0nm	624	0.908053	0.845232	0.826888	0.642135	0.426862
624.5nm	624.5	0.907467	0.844309	0.826166	0.641326	0.425775
625.0nm	625	0.906881	0.843387	0.825081	0.640248	0.425775
625.5nm	625.5	0.906296	0.842833	0.823997	0.63917	0.425231
626.0nm	626	0.90571	0.841727	0.822551	0.638091	0.424687
626.5nm	626.5	0.905124	0.840989	0.821106	0.636878	0.423056
627.0nm	627	0.904246	0.840251	0.820383	0.635935	0.423056
627.5nm	627.5	0.90366	0.839144	0.819299	0.634856	0.422512
628.0nm	628	0.902782	0.838222	0.818215	0.633913	0.421425
628.5nm	628.5	0.902489	0.837668	0.81713	0.632835	0.420881
629.0nm	629	0.901903	0.83693	0.816046	0.631891	0.420881
629.5nm	629.5	0.901025	0.836008	0.814962	0.630678	0.420337
630.0nm	630	0.900146	0.835086	0.814239	0.629734	0.419793
630.5nm	630.5	0.899561	0.834348	0.812794	0.628926	0.41925
631.0nm	631	0.899268	0.83361	0.811709	0.628117	0.418706
631.5nm	631.5	0.898682	0.832688	0.810987	0.627173	0.418706
632.0nm	632	0.898097	0.832134	0.810264	0.62623	0.418162
632.5nm	632.5	0.897511	0.831581	0.808818	0.625286	0.417618
633.0nm	633	0.896925	0.830843	0.807734	0.624343	0.417618
633.5nm	633.5	0.89634	0.83029	0.807011	0.623534	0.417074
634.0nm	634	0.896047	0.829552	0.805927	0.622725	0.417074
634.5nm	634.5	0.895168	0.828629	0.804843	0.621782	0.415987
635.0nm	635	0.89429	0.827892	0.80412	0.620838	0.415443
635.5nm	635.5	0.893704	0.827154	0.802674	0.62003	0.414899
636.0nm	636	0.893411	0.8266	0.801952	0.619086	0.414899
636.5nm	636.5	0.892826	0.825862	0.800867	0.618277	0.414899
637.0nm	637	0.89224	0.825125	0.800145	0.617334	0.414356
637.5nm	637.5	0.891654	0.824387	0.79906	0.61666	0.413812
638.0nm	638	0.891069	0.823649	0.797976	0.615582	0.413268
638.5nm	638.5	0.89019	0.822911	0.796892	0.614638	0.413268
639.0nm	639	0.889605	0.822357	0.795808	0.613964	0.412724
639.5nm	639.5	0.889019	0.821804	0.794724	0.61329	0.412181
640.0nm	640	0.888726	0.821251	0.794001	0.612481	0.412724
640.5nm	640.5	0.888141	0.820697	0.792917	0.611808	0.412181
641.0nm	641	0.887555	0.819959	0.792194	0.610999	0.412181
641.5nm	641.5	0.886969	0.819222	0.791471	0.61019	0.411637
642.0nm	642	0.886384	0.818668	0.790748	0.609247	0.411093
642.5nm	642.5	0.885798	0.818115	0.789664	0.608573	0.411093
643.0nm	643	0.885505	0.817377	0.78858	0.607764	0.410005
643.5nm	643.5	0.884919	0.816823	0.787495	0.606955	0.410005
644.0nm	644	0.884041	0.81627	0.786773	0.606281	0.409462
644.5nm	644.5	0.883455	0.815532	0.78605	0.605472	0.409462
645.0nm	645	0.883163	0.814794	0.785327	0.604798	0.409462
645.5nm	645.5	0.882577	0.814241	0.784243	0.603855	0.408918
646.0nm	646	0.881991	0.813688	0.78352	0.603181	0.408374
646.5nm	646.5	0.881698	0.813319	0.782797	0.602507	0.408374
647.0nm	647	0.88082	0.812396	0.781713	0.601698	0.408374
647.5nm	647.5	0.880527	0.812212	0.78099	0.601159	0.40783
648.0nm	648	0.879941	0.811658	0.780267	0.600485	0.40783
648.5nm	648.5	0.879941	0.811289	0.779545	0.599946	0.40783
649.0nm	649	0.879356	0.810736	0.77846	0.599003	0.40783
649.5nm	649.5	0.87877	0.810183	0.777376	0.598329	0.406743
650.0nm	650	0.878477	0.809629	0.776653	0.597655	0.406199
650.5nm	650.5	0.877599	0.809076	0.775931	0.596981	0.406199
651.0nm	651	0.877306	0.808522	0.774846	0.596172	0.405655
651.5nm	651.5	0.877013	0.807969	0.774485	0.595633	0.405655
652.0nm	652	0.876428	0.807785	0.773762	0.594959	0.405655
652.5nm	652.5	0.876428	0.807416	0.772678	0.594555	0.405655
653.0nm	653	0.875549	0.806678	0.771955	0.593746	0.406199
653.5nm	653.5	0.875256	0.806309	0.771232	0.593072	0.406199
654.0nm	654	0.875256	0.806124	0.77051	0.592398	0.406743
654.5nm	654.5	0.874378	0.805571	0.770148	0.591859	0.406743
655.0nm	655	0.874085	0.805202	0.769064	0.59132	0.406199
655.5nm	655.5	0.873792	0.804649	0.768341	0.590646	0.406199
656.0nm	656	0.873499	0.804464	0.767257	0.589972	0.405655
656.5nm	656.5	0.872328	0.803357	0.766173	0.589163	0.405111
657.0nm	657	0.872035	0.802988	0.765811	0.588624	0.405655
657.5nm	657.5	0.871742	0.802435	0.765089	0.58768	0.405111
658.0nm	658	0.871742	0.802435	0.764366	0.587276	0.404568
658.5nm	658.5	0.870864	0.801882	0.763282	0.586737	0.404024
659.0nm	659	0.870278	0.801328	0.76292	0.585928	0.404568
659.5nm	659.5	0.869985	0.800959	0.762559	0.585254	0.404024
660.0nm	660	0.8694	0.800775	0.761475	0.58458	0.404024
660.5nm	660.5	0.869107	0.800037	0.760752	0.583771	0.402936
661.0nm	661	0.868521	0.799668	0.760029	0.583232	0.402936
661.5nm	661.5	0.868228	0.799483	0.759668	0.582693	0.402936
662.0nm	662	0.868228	0.79893	0.758945	0.582154	0.402393
662.5nm	662.5	0.867643	0.798561	0.758222	0.58148	0.401849
663.0nm	663	0.86735	0.798377	0.75786	0.580941	0.401849
663.5nm	663.5	0.867057	0.797823	0.757138	0.580402	0.401305
664.0nm	664	0.866471	0.797454	0.756776	0.579728	0.400761
664.5nm	664.5	0.866471	0.79727	0.756053	0.579189	0.400761
665.0nm	665	0.865886	0.796901	0.755331	0.578649	0.400218
665.5nm	665.5	0.865886	0.796348	0.754969	0.57811	0.400218
666.0nm	666	0.865007	0.795979	0.753885	0.577436	0.399674
666.5nm	666.5	0.864714	0.79561	0.753885	0.576762	0.399674
667.0nm	667	0.864129	0.795241	0.753162	0.576223	0.39913
667.5nm	667.5	0.863836	0.795056	0.752439	0.575549	0.398586
668.0nm	668	0.863543	0.794687	0.752078	0.57501	0.397499
668.5nm	668.5	0.862665	0.794318	0.751355	0.574471	0.397499
669.0nm	669	0.862079	0.793949	0.750632	0.573662	0.396411
669.5nm	669.5	0.862079	0.793765	0.750271	0.573123	0.396411
670.0nm	670	0.861786	0.793396	0.749187	0.572449	0.395867
670.5nm	670.5	0.861493	0.793027	0.748825	0.57191	0.395867
671.0nm	671	0.860908	0.792843	0.748464	0.571506	0.395324
671.5nm	671.5	0.860908	0.792474	0.747741	0.570832	0.395324
672.0nm	672	0.860322	0.792105	0.74738	0.570158	0.394236
672.5nm	672.5	0.860322	0.791736	0.746657	0.569619	0.394236
673.0nm	673	0.859444	0.791736	0.746296	0.569349	0.394236
673.5nm	673.5	0.859736	0.791182	0.745934	0.568675	0.393692
674.0nm	674	0.859151	0.791182	0.745934	0.568001	0.393148
674.5nm	674.5	0.859151	0.790998	0.74485	0.567462	0.392061
675.0nm	675	0.858565	0.790629	0.744489	0.567058	0.392605
675.5nm	675.5	0.858272	0.79026	0.743766	0.566249	0.392061
676.0nm	676	0.858272	0.790445	0.743766	0.565844	0.391517
676.5nm	676.5	0.857394	0.789891	0.742682	0.565036	0.390973
677.0nm	677	0.857687	0.789891	0.742682	0.564497	0.39043
677.5nm	677.5	0.857101	0.789522	0.741597	0.563957	0.389886
678.0nm	678	0.856808	0.789522	0.741959	0.563418	0.389886
678.5nm	678.5	0.856223	0.789153	0.741597	0.562879	0.389342
679.0nm	679	0.856223	0.789153	0.740875	0.56261	0.389342
679.5nm	679.5	0.85593	0.7886	0.740152	0.561936	0.388798
680.0nm	680	0.855344	0.788415	0.740152	0.561262	0.387711
680.5nm	680.5	0.855344	0.788231	0.739429	0.560588	0.387167
681.0nm	681	0.855051	0.788231	0.739429	0.559914	0.387167
681.5nm	681.5	0.854758	0.788046	0.738706	0.559509	0.387167
682.0nm	682	0.854466	0.787493	0.738345	0.55897	0.386079
682.5nm	682.5	0.854466	0.787124	0.738345	0.558296	0.386079
683.0nm	683	0.854466	0.787309	0.737983	0.557892	0.385536
683.5nm	683.5	0.85388	0.787493	0.737261	0.557353	0.384992
684.0nm	684	0.853001	0.787124	0.737261	0.556679	0.383904
684.5nm	684.5	0.853294	0.786755	0.736899	0.55614	0.382817
685.0nm	685	0.852709	0.786571	0.736538	0.555735	0.383361
685.5nm	685.5	0.852416	0.786386	0.736176	0.555196	0.382817
686.0nm	686	0.852123	0.786386	0.735815	0.554522	0.382817
686.5nm	686.5	0.85183	0.786202	0.735454	0.554118	0.382817
687.0nm	687	0.851245	0.786017	0.735092	0.553309	0.381729
687.5nm	687.5	0.851245	0.785833	0.734731	0.55277	0.380642
688.0nm	688	0.851245	0.785833	0.734369	0.552366	0.380098
688.5nm	688.5	0.850952	0.785833	0.734369	0.551826	0.380098
689.0nm	689	0.850952	0.785648	0.734008	0.551287	0.379554
689.5nm	689.5	0.850659	0.785648	0.733647	0.550748	0.37901
690.0nm	690	0.850659	0.785648	0.733285	0.550209	0.378467
690.5nm	690.5	0.850659	0.785464	0.732924	0.54967	0.377923
691.0nm	691	0.850366	0.785279	0.733285	0.548996	0.377379
691.5nm	691.5	0.850073	0.785095	0.732562	0.548591	0.376835
692.0nm	692	0.84978	0.785279	0.732562	0.548052	0.375748
692.5nm	692.5	0.849488	0.785095	0.73184	0.547378	0.375204
693.0nm	693	0.849195	0.784911	0.73184	0.546974	0.37466
693.5nm	693.5	0.848902	0.784911	0.73184	0.5463	0.374116
694.0nm	694	0.848902	0.784726	0.731117	0.545761	0.373029
694.5nm	694.5	0.848316	0.784542	0.731117	0.545222	0.372485
695.0nm	695	0.848023	0.784357	0.730755	0.544548	0.371941
695.5nm	695.5	0.848023	0.784542	0.730394	0.544009	0.371397
696.0nm	696	0.848023	0.784173	0.730033	0.543469	0.37031
696.5nm	696.5	0.847438	0.784357	0.730033	0.54293	0.369766
697.0nm	697	0.847438	0.784173	0.730033	0.542391	0.369222
697.5nm	697.5	0.847145	0.783988	0.729671	0.541852	0.368679
698.0nm	698	0.846852	0.783988	0.72931	0.541178	0.368135
698.5nm	698.5	0.846266	0.783804	0.72931	0.540639	0.367591
699.0nm	699	0.845974	0.783619	0.72931	0.5401	0.366504
699.5nm	699.5	0.845974	0.783804	0.728587	0.539561	0.365416
700.0nm	700	0.845681	0.783804	0.728587	0.539021	0.365416

## Sheet: 500_dist
500 µL/min rounded size
89
69					Class center	Upper class boundary	Observed Frequency	Expected Frequency (Normal Distribution)
87		Mean=	85.14		25
95		STD=	21.0799		37	31	3	1.25878
99		Total sample size=	150		49	43	9	4.61893
61		Class width=	12		61	55	6	12.2573
85					73	67	15	23.524
76					85	79	48	32.6506
79					97	91	27	32.7743
108					109	103	21	23.7924
119					121	115	18	12.4912
97					133	127	3	4.7428
120
113
124
94
77
67
98
77
95
119
84
117
106
74
69
93
80
77
65
99
87
78
79
100
93
112
75
83
100
84
73
80
85
42
43
46
26
59
89
69
87
95
99
61
85
76
79
108
119
97
120
113
124
94
77
67
98
77
95
119
84
117
106
74
69
93
80
77
65
99
87
78
79
100
93
112
75
83
100
84
73
80
85
42
43
46
26
59
89
69
87
95
99
61
85
76
79
108
119
97
120
113
124
94
77
67
98
77
95
119
84
117
106
74
69
93
80
77
65
99
87
78
79
100
93
112
75
83
100
84
73
80
85
42
43
46
26
59

## Sheet: 2000_dist
2000 µL/min rounded size
36
41
35
31
48					Class center	Upper class boundary	Observed Frequency	Expected Frequency (Normal Distribution)
35		Mean=	35.4		16.5
35		STD=	6.47452		19.5	18	0	0.74918
37		Total sample size=	150		22.5	21	3	2.33759
31		Class width=	3		25.5	24	12	5.88448
25					28.5	27	3	11.9511
29					31.5	30	24	19.5823
30					34.5	33	15	25.8867
39					37.5	36	36	27.6089
30					40.5	39	27	23.7564
32					43.5	42	12	16.4918
45					46.5	45	12	9.23669
40					49.5	48	6	4.1737
36					52.5	51	0	1.52154
29
27
39
24
42
40
38
30
34
23
20
23
30
35
35
33
39
45
44
34
41
38
41
36
37
33
37
36
38
40
45
49
36
41
35
31
48
35
35
37
31
25
29
30
39
30
32
45
40
36
29
27
39
24
42
40
38
30
34
23
20
23
30
35
35
33
39
45
44
34
41
38
41
36
37
33
37
36
38
40
45
49
36
41
35
31
48
35
35
37
31
25
29
30
39
30
32
45
40
36
29
27
39
24
42
40
38
30
34
23
20
23
30
35
35
33
39
45
44
34
41
38
41
36
37
33
37
36
38
40
45
49

## Sheet: 5000_dist
5000 µL/min rounded size
19		Mean=	19.34
23		STD=	2.45996
22		Total sample size=	150		Class center	Upper class boundary	Observed Frequency	Expected Frequency (Normal Distribution)
22		Class width=	1		11.5
20					12.5	12	0	0.283671
19		Min=	14		13.5	13	0	0.878424
20		Max=	25		14.5	14	3	2.30583
15					15.5	15	6	5.13075
20					16.5	16	9	9.67761
17					17.5	17	12	15.4735
16					18.5	18	27	20.972
17					19.5	19	32	24.0949
15					20.5	20	14	23.4662
20					21.5	21	17	19.3728
20					22.5	22	12	13.5573
19					23.5	23	9	8.04246
20					24.5	24	6	4.04423
21					25.5	25	3	1.72391
19					26.5	26	0	0.622914
16					27.5	27	0	0.190798
19					28.5	28	0	0.0495393
19
20
18
20
22
19
20
19
19
14
25
18
18
17
19
17
23
23
18
16
21
18
18
20
20
22
18
24
24
19
23
22
22
21
19
21
15
19
17
16
17
15
18
19
19
21
21
19
16
19
19
18
18
18
22
19
21
19
19
14
25
18
18
17
19
17
23
23
18
16
21
18
18
20
20
22
18
24
24
19
23
22
22
21
19
20
15
19
17
16
17
15
18
19
19
21
21
19
16
19
21
18
18
18
22
19
21
21
19
14
25
18
18
17
19
17
23
23
18
16
21
18
18
21
21
22
18
24
24

## Sheet: Figure 5f
	Re	Hybrid channel mixing performance			Re	Y-channel mixing performance
	1	0.91519			1	0.216699
	5	0.781624			5	0.188248
	10	0.703712			15	0.186644
	15	0.688949			25	0.186287
	20	0.727689			35	0.185824
	25	0.788962			45	0.188187
	30	0.844727			50	0.192824
	35	0.885731
	40	0.910119
	45	0.932597
	50	0.955216
